# Supplementary material for: Higher frequency of subclonal anti-EGFR resistance mutations in post-treatment samples from patients with colorectal cancer liver metastases following anti-EGFR-based conversion chemotherapy
Source: PLoS One. 2026 Jul 6;21(7):e0351243. doi: 10.1371/journal.pone.0351243 (PMC13336157; doi:10.1371/journal.pone.0351243)
Supplement: S1 File — (XLSX) [file pone.0351243.s001.xlsx]

## Sheet: Mutated_Genes Metastasis MSK Ca
Gene	MutSig(Q-value)	# Mut	#	Profiled Samples	Freq	Is Cancer Gene (source: OncoKB)
APC		311	206	238	0.866	Yes
TP53		210	197	238	0.828	Yes
KRAS		82	80	238	0.336	Yes
SMAD4		38	36	238	0.151	Yes
PIK3CA		36	34	238	0.143	Yes
TCF7L2		28	27	238	0.113	Yes
SOX9		22	21	238	0.088	Yes
PTPRT		21	19	238	0.08	Yes
BRAF		16	15	238	0.063	Yes
FBXW7		14	14	238	0.059	Yes
ATM		15	13	238	0.055	Yes
NOTCH3		14	12	238	0.05	Yes
KMT2D		14	12	238	0.05	Yes
ERBB4		12	12	238	0.05	Yes
FAT1		18	11	238	0.046	Yes
CTNNB1		12	11	238	0.046	Yes
EP300		12	11	238	0.046	Yes
CIC		12	10	238	0.042	Yes
ROS1		10	10	238	0.042	Yes
KMT2C		13	10	238	0.042	Yes
SMAD2		11	10	238	0.042	Yes
ASXL1		10	10	238	0.042	Yes
GRIN2A		9	9	238	0.038	Yes
AMER1		9	9	238	0.038	Yes
NRAS		9	9	238	0.038	Yes
RNF43		11	9	238	0.038	Yes
ZFHX3		11	9	238	0.038	Yes
NF1		11	9	238	0.038	Yes
ARID1A		13	9	238	0.038	Yes
SOX17		8	8	238	0.034	Yes
EPHA3		8	8	238	0.034	Yes
TET1		14	8	238	0.034	Yes
NCOR1		8	8	238	0.034	Yes
CARD11		8	8	238	0.034	Yes
NOTCH4		9	8	238	0.034	Yes
SMAD3		8	8	238	0.034	Yes
ESR1		8	8	238	0.034	Yes
FLT4		10	8	238	0.034	Yes
ARID1B		10	8	238	0.034	Yes
MGA		8	8	238	0.034	Yes
JUN		7	7	238	0.029	Yes
PTPRS		10	7	238	0.029	Yes
BRCA2		12	7	238	0.029	Yes
KMT2A		9	7	238	0.029	Yes
RASA1		7	7	238	0.029	Yes
ERBB2		7	7	238	0.029	Yes
SPEN		10	7	238	0.029	Yes
MTOR		8	7	238	0.029	Yes
IKZF1		6	6	238	0.025	Yes
EPHA5		8	6	238	0.025	Yes
SMARCA4		6	6	238	0.025	Yes
STAG2		6	6	238	0.025	Yes
MED12		7	6	238	0.025	Yes
EGFR		6	6	238	0.025	Yes
MAP3K1		7	6	238	0.025	Yes
PDGFRA		6	6	238	0.025	Yes
NOTCH1		6	6	238	0.025	Yes
PIK3CG		6	6	238	0.025	Yes
POLE		6	6	238	0.025	Yes
AXIN2		6	6	238	0.025	Yes
SRC		6	6	238	0.025	Yes
ERBB3		6	6	238	0.025	Yes
RAD50		8	6	238	0.025	Yes
KDR		5	5	238	0.021	Yes
AR		5	5	238	0.021	Yes
ATR		9	5	238	0.021	Yes
SETD2		5	5	238	0.021	Yes
PBRM1		5	5	238	0.021	Yes
KIT		5	5	238	0.021	Yes
ARID2		7	5	238	0.021	Yes
SMO		5	5	238	0.021	Yes
PTCH1		6	5	238	0.021	Yes
FGFR2		5	5	238	0.021	Yes
KDM5C		5	5	238	0.021	Yes
PTEN		7	5	238	0.021	Yes
ETV6		5	5	238	0.021	Yes
TGFBR2		5	5	238	0.021	Yes
LATS2		5	5	238	0.021	Yes
EPHB1		4	4	238	0.017	Yes
GATA3		4	4	238	0.017	Yes
MST1R		4	4	238	0.017	Yes
TERT		6	4	238	0.017	Yes
CREBBP		4	4	238	0.017	Yes
CDK12		4	4	238	0.017	Yes
GLI1		4	4	238	0.017	Yes
TET2		5	4	238	0.017	Yes
PAX5		4	4	238	0.017	Yes
PRKN		4	4	238	0.017	Yes
PAK5		4	4	238	0.017	Yes
AXL		5	4	238	0.017	Yes
CSF3R		4	4	238	0.017	Yes
MAP2K4		4	4	238	0.017	Yes
HGF		4	4	238	0.017	Yes
MITF		4	4	238	0.017	Yes
ERG		4	4	238	0.017	Yes
ANKRD11		4	4	238	0.017	Yes
VTCN1		4	4	238	0.017	Yes
PIK3C2G		4	4	238	0.017	Yes
DNMT3B		5	4	238	0.017	Yes
EED		4	4	238	0.017	Yes
DIS3		5	4	238	0.017	Yes
ATRX		7	4	238	0.017	Yes
LATS1		5	4	238	0.017	Yes
MET		6	4	238	0.017	Yes
NTRK2		4	4	238	0.017	Yes
TBX3		5	4	238	0.017	Yes
ERCC2		4	4	238	0.017	Yes
ARAF		3	3	238	0.013	Yes
RPS6KA4		3	3	238	0.013	Yes
MYC		3	3	238	0.013	Yes
TP63		3	3	238	0.013	Yes
EPHA7		3	3	238	0.013	Yes
DICER1		5	3	238	0.013	Yes
INPP4A		3	3	238	0.013	Yes
NUP93		3	3	238	0.013	Yes
PRKAR1A		3	3	238	0.013	Yes
PIK3R1		3	3	238	0.013	Yes
GATA1		3	3	238	0.013	Yes
PLCG2		3	3	238	0.013	Yes
RBM10		3	3	238	0.013	Yes
BARD1		4	3	238	0.013	Yes
SH2D1A		3	3	238	0.013	Yes
IGF1		3	3	238	0.013	Yes
RECQL4		3	3	238	0.013	Yes
NSD1		4	3	238	0.013	Yes
H3C12		3	3	238	0.013	Yes
RICTOR		4	3	238	0.013	Yes
SF3B1		5	3	238	0.013	Yes
PMS1		3	3	238	0.013	Yes
BRD4		3	3	238	0.013	Yes
PDGFRB		3	3	238	0.013	Yes
MAP2K2		3	3	238	0.013	Yes
TSC2		3	3	238	0.013	Yes
MSH6		4	3	238	0.013	Yes
MSH2		4	3	238	0.013	Yes
PGR		3	3	238	0.013	Yes
NOTCH2		4	3	238	0.013	Yes
BLM		7	3	238	0.013	Yes
DNMT1		4	3	238	0.013	Yes
IDH1		4	3	238	0.013	Yes
NF2		3	3	238	0.013	Yes
ALK		3	3	238	0.013	Yes
KDM5A		9	3	238	0.013	Yes
GSK3B		3	3	238	0.013	Yes
PIK3CD		4	3	238	0.013	Yes
TRAF7		3	3	238	0.013	Yes
AURKA		3	3	238	0.013	Yes
NTRK3		4	3	238	0.013	Yes
PTPN11		4	3	238	0.013	Yes
ERCC3		4	3	238	0.013	Yes
ERCC4		3	3	238	0.013	Yes
ASXL2		4	3	238	0.013	Yes
ERCC5		3	3	238	0.013	Yes
RB1		2	2	238	0.008	Yes
MDC1		2	2	238	0.008	Yes
SOX2		2	2	238	0.008	Yes
AKT2		2	2	238	0.008	Yes
AKT1		2	2	238	0.008	Yes
ACVR1		2	2	238	0.008	Yes
DAXX		2	2	238	0.008	Yes
MEF2B		2	2	238	0.008	Yes
HNF1A		2	2	238	0.008	Yes
INPP4B		2	2	238	0.008	Yes
PIK3R2		2	2	238	0.008	Yes
GATA2		2	2	238	0.008	Yes
NKX2-1		2	2	238	0.008	Yes
STAT5A		3	2	238	0.008	Yes
STAT5B		2	2	238	0.008	Yes
INSR		2	2	238	0.008	Yes
RET		2	2	238	0.008	Yes
CDKN1A		2	2	238	0.008	Yes
BRCA1		2	2	238	0.008	Yes
CTCF		4	2	238	0.008	Yes
RPTOR		3	2	238	0.008	Yes
JAK3		2	2	238	0.008	Yes
IKBKE		2	2	238	0.008	Yes
JAK1		2	2	238	0.008	Yes
PARP1		2	2	238	0.008	Yes
NCOA3		2	2	238	0.008	Yes
RAD51B		2	2	238	0.008	Yes
DOT1L		3	2	238	0.008	Yes
XIAP		2	2	238	0.008	Yes
PAK1		2	2	238	0.008	Yes
CDKN2B		2	2	238	0.008	Yes
H2BC5		2	2	238	0.008	Yes
CDKN2A		2	2	238	0.008	Yes
STAT3		2	2	238	0.008	Yes
WT1		2	2	238	0.008	Yes
IRS2		2	2	238	0.008	Yes
STK11		2	2	238	0.008	Yes
MEN1		2	2	238	0.008	Yes
TSC1		2	2	238	0.008	Yes
FOXP1		2	2	238	0.008	Yes
RAF1		2	2	238	0.008	Yes
CSF1R		6	2	238	0.008	Yes
CBFB		2	2	238	0.008	Yes
COP1		2	2	238	0.008	Yes
ABL1		2	2	238	0.008	Yes
FANCA		3	2	238	0.008	Yes
PALB2		2	2	238	0.008	Yes
PTPRD		5	2	238	0.008	Yes
CDK8		2	2	238	0.008	Yes
BCL6		2	2	238	0.008	Yes
TCF3		2	2	238	0.008	Yes
FGFR3		2	2	238	0.008	Yes
BMPR1A		2	2	238	0.008	Yes
FLT1		3	2	238	0.008	Yes
FLT3		3	2	238	0.008	Yes
PIK3CB		3	2	238	0.008	Yes
FLCN		2	2	238	0.008	Yes
CASP8		2	2	238	0.008	Yes
KDM6A		2	2	238	0.008	Yes
AXIN1		2	2	238	0.008	Yes
FOXL2		2	2	238	0.008	Yes
ETV1		2	2	238	0.008	Yes
TGFBR1		2	2	238	0.008	Yes
GREM1		2	2	238	0.008	Yes
IRF4		2	2	238	0.008	Yes
MYOD1		2	2	238	0.008	Yes
TOP1		2	2	238	0.008	Yes
BIRC3		3	2	238	0.008	Yes
MALT1		2	2	238	0.008	Yes
DNAJB1		2	2	238	0.008	Yes
POLD1		2	2	238	0.008	Yes
FYN		2	2	238	0.008	Yes
MUTYH		2	2	238	0.008	Yes
NTRK1		2	2	238	0.008	Yes
TSHR		2	2	238	0.008	Yes
RPS6KB2		2	2	238	0.008	Yes
ERRFI1		1	1	238	0.004	Yes
SMARCB1		1	1	238	0.004	Yes
KEAP1		1	1	238	0.004	Yes
CRKL		1	1	238	0.004	Yes
CHEK1		1	1	238	0.004	Yes
B2M		1	1	238	0.004	Yes
RUNX1		1	1	238	0.004	Yes
PIK3R3		2	1	238	0.004	Yes
BRIP1		1	1	238	0.004	Yes
H3C1		1	1	238	0.004	Yes
H3C3		1	1	238	0.004	Yes
H3C4		1	1	238	0.004	Yes
H3C6		1	1	238	0.004	Yes
ZRSR2		1	1	238	0.004	Yes
YES1		1	1	238	0.004	Yes
PLK2		2	1	238	0.004	Yes
IGF2		1	1	238	0.004	Yes
FUBP1		2	1	238	0.004	Yes
REL		1	1	238	0.004	Yes
BAP1		1	1	238	0.004	Yes
CDKN1B		1	1	238	0.004	Yes
BBC3		1	1	238	0.004	Yes
XPO1		1	1	238	0.004	Yes
RAC1		1	1	238	0.004	Yes
JAK2		3	1	238	0.004	Yes
HRAS		1	1	238	0.004	Yes
H3-3A		1	1	238	0.004	Yes
IL10		1	1	238	0.004	Yes
H3C8		1	1	238	0.004	Yes
SYK		1	1	238	0.004	Yes
IFNGR1		1	1	238	0.004	Yes
RAD51C		1	1	238	0.004	Yes
STK40		1	1	238	0.004	Yes
DDR2		1	1	238	0.004	Yes
YAP1		1	1	238	0.004	Yes
GPS2		1	1	238	0.004	Yes
EPCAM		1	1	238	0.004	Yes
PMS2		1	1	238	0.004	Yes
RAD54L		1	1	238	0.004	Yes
SUZ12		1	1	238	0.004	Yes
NPM1		1	1	238	0.004	Yes
CDKN2C		1	1	238	0.004	Yes
MLH1		1	1	238	0.004	Yes
RIT1		1	1	238	0.004	Yes
INHA		1	1	238	0.004	Yes
CRLF2		1	1	238	0.004	Yes
FOXA1		1	1	238	0.004	Yes
MRE11		1	1	238	0.004	Yes
IRS1		1	1	238	0.004	Yes
MPL		1	1	238	0.004	Yes
PRDM1		1	1	238	0.004	Yes
FGF3		1	1	238	0.004	Yes
IGF1R		1	1	238	0.004	Yes
CCND2		1	1	238	0.004	Yes
CDH1		1	1	238	0.004	Yes
NBN		1	1	238	0.004	Yes
LMO1		1	1	238	0.004	Yes
MAP2K1		1	1	238	0.004	Yes
ARID5B		1	1	238	0.004	Yes
SDHC		1	1	238	0.004	Yes
MYCN		1	1	238	0.004	Yes
SHQ1		1	1	238	0.004	Yes
CCNE1		1	1	238	0.004	Yes
SRSF2		1	1	238	0.004	Yes
FOXO1		1	1	238	0.004	Yes
MCL1		1	1	238	0.004	Yes
FANCC		1	1	238	0.004	Yes
INHBA		1	1	238	0.004	Yes
PHOX2B		1	1	238	0.004	Yes
NFKBIA		1	1	238	0.004	Yes
GNAS		1	1	238	0.004	Yes
MDM4		1	1	238	0.004	Yes
FGFR4		1	1	238	0.004	Yes
MAP3K13		1	1	238	0.004	Yes
FGFR1		2	1	238	0.004	Yes
NFE2L2		1	1	238	0.004	Yes
TNFAIP3		1	1	238	0.004	Yes
CDC73		2	1	238	0.004	Yes
PPP6C		1	1	238	0.004	Yes
NKX3-1		1	1	238	0.004	Yes
DNMT3A		1	1	238	0.004	Yes
TRAF2		1	1	238	0.004	Yes
TENT5C		1	1	238	0.004	Yes
PIK3C3		1	1	238	0.004	Yes
CEBPA		1	1	238	0.004	Yes
SMARCD1		1	1	238	0.004	Yes
U2AF1		1	1	238	0.004	Yes
PPM1D		1	1	238	0.004	Yes
VHL		1	1	238	0.004	Yes
SH2B3		1	1	238	0.004	Yes
PNRC1		2	1	238	0.004	Yes
RAD51		1	1	238	0.004	Yes
BCOR		1	1	238	0.004	Yes

## Sheet: mutated-genes TCGA COAD.  
gene_id	symbol	name	cytoband	num_cohort_ssm_affected_cases	num_cohort_ssm_cases	cohort_ssm_affected_cases_percentage	num_gdc_ssm_affected_cases	num_gdc_ssm_cases	gdc_ssm_affected_cases_percentage	num_cohort_cnv_cases	num_cohort_cnv_amplification_cases	cohort_cnv_amplification_cases_percentage	num_cohort_cnv_gain_cases	cohort_cnv_gain_cases_percentage	num_cohort_cnv_heterozygous_deletion_cases	cohort_cnv_heterozygous_deletion_cases_percentage	num_cohort_cnv_homozygous_deletion_cases	cohort_cnv_homozygous_deletion_cases_percentage	num_mutations	annotations
ENSG00000134982	APC	APC regulator of WNT signaling pathway	5q22.2	307	428	71.73	1082	16508	6.55	459	0	0	28	6.1	104	22.66	0	0	285	Cancer Gene Census
ENSG00000141510	TP53	tumor protein p53	17p13.1	237	428	55.37	4964	16508	30.07	459	0	0	10	2.18	233	50.76	0	0	140	Cancer Gene Census
ENSG00000133703	KRAS	KRAS proto-oncogene, GTPase	12p12.1	184	428	42.99	1763	16508	10.68	459	10	2.18	84	18.3	28	6.1	0	0	26	Cancer Gene Census
ENSG00000121879	PIK3CA	phosphatidylinositol-4,5-bisphosphate 3-kinase catalytic subunit alpha	3q26.32	125	428	29.21	1685	16508	10.21	459	3	0.65	61	13.29	22	4.79	0	0	59	Cancer Gene Census
ENSG00000109670	FBXW7	F-box and WD repeat domain containing 7	4q31.3	76	428	17.76	657	16508	3.98	459	1	0.22	9	1.96	118	25.71	0	0	54	Cancer Gene Census
ENSG00000157764	BRAF	B-Raf proto-oncogene, serine/threonine kinase	7q34	62	428	14.49	964	16508	5.84	459	12	2.61	197	42.92	5	1.09	0	0	16	Cancer Gene Census
ENSG00000149311	ATM	ATM serine/threonine kinase	11q22.3	56	428	13.08	761	16508	4.61	459	0	0	42	9.15	47	10.24	0	0	69	Cancer Gene Census
ENSG00000178568	ERBB4	erb-b2 receptor tyrosine kinase 4	2q34	51	428	11.92	673	16508	4.08	459	1	0.22	80	17.43	13	2.83	1	0.22	57	Cancer Gene Census
ENSG00000141646	SMAD4	SMAD family member 4	18q21.2	49	428	11.45	386	16508	2.34	459	1	0.22	6	1.31	268	58.39	9	1.96	43	Cancer Gene Census
ENSG00000171094	ALK	ALK receptor tyrosine kinase	2p23.2, 2p23.1	40	428	9.35	491	16508	2.97	459	3	0.65	72	15.69	10	2.18	0	0	44	Cancer Gene Census
ENSG00000148400	NOTCH1	notch receptor 1	9q34.3	36	428	8.41	812	16508	4.92	459	4	0.87	61	13.29	36	7.84	0	0	48	Cancer Gene Census
ENSG00000134853	PDGFRA	platelet derived growth factor receptor alpha	4q12	30	428	7.01	444	16508	2.69	459	3	0.65	13	2.83	94	20.48	0	0	38	Cancer Gene Census
ENSG00000168036	CTNNB1	catenin beta 1	3p22.1	30	428	7.01	548	16508	3.32	459	0	0	32	6.97	54	11.76	0	0	30	Cancer Gene Census
ENSG00000171862	PTEN	phosphatase and tensin homolog	10q23.31	30	428	7.01	1268	16508	7.68	459	1	0.22	3	0.65	46	10.02	9	1.96	32	Cancer Gene Census
ENSG00000128052	KDR	kinase insert domain receptor	4q12	27	428	6.31	503	16508	3.05	459	3	0.65	14	3.05	92	20.04	0	0	39	Cancer Gene Census
ENSG00000157404	KIT	KIT proto-oncogene, receptor tyrosine kinase	4q12	26	428	6.07	338	16508	2.05	459	3	0.65	13	2.83	93	20.26	0	0	30	Cancer Gene Census
ENSG00000165731	RET	ret proto-oncogene	10q11.21	26	428	6.07	365	16508	2.21	459	1	0.22	33	7.19	52	11.33	0	0	29	Cancer Gene Census
ENSG00000068078	FGFR3	fibroblast growth factor receptor 3	4p16.3	24	428	5.61	271	16508	1.64	459	1	0.22	12	2.61	112	24.4	0	0	28	Cancer Gene Census
ENSG00000097007	ABL1	ABL proto-oncogene 1, non-receptor tyrosine kinase	9q34.12	23	428	5.37	262	16508	1.59	459	3	0.65	59	12.85	38	8.28	0	0	27	Cancer Gene Census
ENSG00000105639	JAK3	Janus kinase 3	19p13.11	22	428	5.14	281	16508	1.7	459	4	0.87	63	13.73	21	4.58	0	0	24	Cancer Gene Census
ENSG00000213281	NRAS	NRAS proto-oncogene, GTPase	1p13.2	22	428	5.14	840	16508	5.09	459	0	0	17	3.7	94	20.48	0	0	12	Cancer Gene Census
ENSG00000087460	GNAS	GNAS complex locus	20q13.32	21	428	4.91	369	16508	2.24	459	153	33.33	165	35.95	1	0.22	0	0	15	Cancer Gene Census
ENSG00000039068	CDH1	cadherin 1	16q22.1	20	428	4.67	406	16508	2.46	459	2	0.44	82	17.86	20	4.36	0	0	20	Cancer Gene Census
ENSG00000077782	FGFR1	fibroblast growth factor receptor 1	8p11.23	20	428	4.67	234	16508	1.42	459	25	5.45	125	27.23	80	17.43	0	0	20	Cancer Gene Census
ENSG00000105976	MET	MET proto-oncogene, receptor tyrosine kinase	7q31.2	20	428	4.67	350	16508	2.12	459	12	2.61	197	42.92	6	1.31	0	0	27	Cancer Gene Census
ENSG00000135100	HNF1A	HNF1 homeobox A	12q24.31	17	428	3.97	221	16508	1.34	459	2	0.44	79	17.21	27	5.88	0	0	14	Cancer Gene Census
ENSG00000182578	CSF1R	colony stimulating factor 1 receptor	5q32	17	428	3.97	247	16508	1.5	459	0	0	33	7.19	64	13.94	0	0	19	Cancer Gene Census
ENSG00000076242	MLH1	mutL homolog 1	3p22.2	16	428	3.74	200	16508	1.21	459	0	0	33	7.19	54	11.76	0	0	15	Cancer Gene Census
ENSG00000141736	ERBB2	erb-b2 receptor tyrosine kinase 2	17q12	16	428	3.74	355	16508	2.15	459	12	2.61	82	17.86	38	8.28	0	0	17	Cancer Gene Census
ENSG00000146648	EGFR	epidermal growth factor receptor	7p11.2	16	428	3.74	660	16508	4	459	37	8.06	207	45.1	1	0.22	0	0	19	Cancer Gene Census
ENSG00000066468	FGFR2	fibroblast growth factor receptor 2	10q26.13	15	428	3.5	376	16508	2.28	459	2	0.44	18	3.92	71	15.47	0	0	18	Cancer Gene Census
ENSG00000128602	SMO	smoothened, frizzled class receptor	7q32.1	15	428	3.5	199	16508	1.21	459	14	3.05	194	42.27	5	1.09	0	0	10	Cancer Gene Census
ENSG00000096968	JAK2	Janus kinase 2	9p24.1	14	428	3.27	291	16508	1.76	459	9	1.96	70	15.25	43	9.37	0	0	19	Cancer Gene Census
ENSG00000139687	RB1	RB transcriptional corepressor 1	13q14.2	14	428	3.27	573	16508	3.47	459	88	19.17	169	36.82	13	2.83	1	0.22	18	Cancer Gene Census
ENSG00000142208	AKT1	AKT serine/threonine kinase 1	14q32.33	14	428	3.27	176	16508	1.07	459	0	0	19	4.14	123	26.8	0	0	11	Cancer Gene Census
ENSG00000099956	SMARCB1	SWI/SNF related, matrix associated, actin dependent regulator of chromatin, subfamily b, member 1	22q11.23	13	428	3.04	149	16508	0.9	459	0	0	12	2.61	109	23.75	0	0	16	Cancer Gene Census
ENSG00000179295	PTPN11	protein tyrosine phosphatase non-receptor type 11	12q24.13	13	428	3.04	341	16508	2.07	459	2	0.44	78	16.99	29	6.32	0	0	13	Cancer Gene Census
ENSG00000117400	MPL	MPL proto-oncogene, thrombopoietin receptor	1p34.2	12	428	2.8	148	16508	0.9	459	1	0.22	17	3.7	81	17.65	0	0	12	Cancer Gene Census
ENSG00000122025	FLT3	fms related receptor tyrosine kinase 3	13q12.2	11	428	2.57	440	16508	2.67	459	96	20.92	170	37.04	5	1.09	0	0	15	Cancer Gene Census
ENSG00000156052	GNAQ	G protein subunit alpha q	9q21.2	10	428	2.34	144	16508	0.87	459	4	0.87	61	13.29	39	8.5	0	0	11	Cancer Gene Census
ENSG00000118046	STK11	serine/threonine kinase 11	19p13.3	9	428	2.1	237	16508	1.44	459	2	0.44	61	13.29	45	9.8	0	0	9	Cancer Gene Census
ENSG00000138413	IDH1	isocitrate dehydrogenase (NADP(+)) 1	2q34	8	428	1.87	600	16508	3.63	459	1	0.22	81	17.65	13	2.83	0	0	9	Cancer Gene Census
ENSG00000197122	SRC	SRC proto-oncogene, non-receptor tyrosine kinase	20q11.23	8	428	1.87	111	16508	0.67	459	148	32.24	168	36.6	1	0.22	0	0	9	Cancer Gene Census
ENSG00000088256	GNA11	G protein subunit alpha 11	19p13.3	6	428	1.4	123	16508	0.75	459	2	0.44	60	13.07	39	8.5	0	0	7	Cancer Gene Census
ENSG00000174775	HRAS	HRas proto-oncogene, GTPase	11p15.5	6	428	1.4	163	16508	0.99	459	3	0.65	47	10.24	37	8.06	0	0	6	Cancer Gene Census
ENSG00000147889	CDKN2A	cyclin dependent kinase inhibitor 2A	9p21.3	4	428	0.93	578	16508	3.5	459	8	1.74	70	15.25	43	9.37	3	0.65	4	Cancer Gene Census
ENSG00000181163	NPM1	nucleophosmin 1	5q35.1	4	428	0.93	101	16508	0.61	459	0	0	36	7.84	62	13.51	0	0	4	Cancer Gene Census
ENSG00000134086	VHL	von Hippel-Lindau tumor suppressor	3p25.3	2	428	0.47	394	16508	2.39	459	0	0	31	6.75	56	12.2	0	0	2	Cancer Gene Census
